# Supplementary material for: Decoding gene regulatory circuitry underlying TNBC chemoresistance reveals biomarkers for therapy response and therapeutic targets
Source: NPJ Precis Oncol. 2024 Mar 12;8:64. doi: 10.1038/s41698-024-00529-6 (PMC10933292; doi:10.1038/s41698-024-00529-6)
Supplement: Supplementary file 2 — Supplementary Data 1 [file 41698_2024_529_MOESM2_ESM.xlsx]

## Sheet: Sheet1
Sheet 1: Accession numbers of public datasets used in this study.
Paper	Author	Year	Journal	PMID	GSE accession number
Chemoresistance Evolution in Triple-Negative Breast Cancer Delineated by Single-Cell Sequencing	Kim et al	2018	Cell	29681456	SRP114962
Unravelling sub-clonal heterogeneity and aggressive disease states in TNBC through single-cell RNA-seq	Karaayvaz et al	2018	Nature Communications	30181541	GSE118930
Evaluation of a 30-gene paclitaxel, fluorouracil, doxorubicin, and cyclophosphamide chemotherapy response predictor in a multicenter randomized trial in breast cancer.	Tabchy A	2010	Cancer Res	20829329	GSE20271
A genomic predictor of response and survival following taxane-anthracycline chemotherapy for invasive breast cancer.	Hatzis C	2011	JAMA	21558518	GSE25055
A genomic predictor of response and survival following taxane-anthracycline chemotherapy for invasive breast cancer.	Hatzis C	2011	JAMA	21558518	GSE25065
Effect of training-sample size and classification difficulty on the accuracy of genomic predictors	Popovici V	2010	Breast Cancer Res	20064235	GSE20194
RNA Expression Classifiers from a Model of Breast Epithelial Cell Organization to Predict Pathological Complete Response in Triple Negative Breast Cancer	Chen J	2021	Archives of Clinical and Biomedical Research		GSE163882
Super-enhancer acquisition drives oncogene expression in triple negative breast cancer	Raisner J	2020	PLOS ONE	32584896	PRJEB33558
﻿Transcriptional regulation of the GPX1 gene by TFAP2C and aberrant CpG methylation in human breast cancer	Kulak, M.	2013	Oncogene	22964634	GSE36351
﻿Comparative characterization of 3D chromatin organization in triple-negative breast cancers	Kim, T.	2022	Exp Mol Med		GSE167150

## Sheet: Sheet2
Sheet 2: Cell type markers used for annotating the scRNA-seq data.
species	tissue_class	tissue_type	uberonongology_id	cancer_type	cell_type	cell_name	cellontology_id	marker	Symbol	GeneID	Genetype	Genename	UNIPROTID	technology_seq	marker_source	PMID	Title	journal	year
Human	Breast	Breast	UBERON_0000310	Normal	Normal cell	Basal epithelial cell	CL_0002327	Vimentin							Experiment	10639738	Dual immunofluorescence labeling with cell-specific markers localizes BRCA1 in both basal and luminal epithelial cells in primary outgrowth from noncancerous mammary ductal and alveolar preparations.	Cell and tissue research	2000
Human	Breast	Breast	UBERON_0000310	Normal	Normal cell	Luminal epithelial cell	CL_0002326	Cytokeratin-19							Experiment	10639738	Dual immunofluorescence labeling with cell-specific markers localizes BRCA1 in both basal and luminal epithelial cells in primary outgrowth from noncancerous mammary ductal and alveolar preparations.	Cell and tissue research	2000
Human	Breast	Breast	UBERON_0000310	Normal	Normal cell	Luminal epithelial cell	CL_0002326	ESA	FLOT2	2319	protein_coding	flotillin 2	J3QLD9		Experiment	11914275	Isolation, immortalization, and characterization of a human breast epithelial cell line with stem cell properties.	Genes & development	2002
Human	Breast	Breast	UBERON_0000310	Normal	Normal cell	Luminal epithelial cell	CL_0002326	MUC							Experiment	11914275	Isolation, immortalization, and characterization of a human breast epithelial cell line with stem cell properties.	Genes & development	2002
Human	Breast	Breast	UBERON_0000310	Normal	Normal cell	Luminal epithelial cell	CL_0002326	EMA	ETFA	2108	protein_coding	electron transfer flavoprotein subunit alpha	A0A0S2Z3L0		Experiment	16541310	Telomerase immortalization of human mammary epithelial cells derived from a BRCA2 mutation carrier.	Breast cancer research and treatment	2006
Human	Breast	Breast	UBERON_0000310	Normal	Normal cell	Luminal epithelial cell	CL_0002326	CK18							Experiment	16541310	Telomerase immortalization of human mammary epithelial cells derived from a BRCA2 mutation carrier.	Breast cancer research and treatment	2006
Human	Breast	Breast	UBERON_0000310	Normal	Normal cell	Luminal progenitor cell	CL_0009116	c-Kit							Experiment	19648928	Aberrant luminal progenitors as the candidate target population for basal tumor development in BRCA1 mutation carriers.	Nature medicine	2009
Human	Breast	Breast	UBERON_0000310	Normal	Normal cell	Luminal progenitor cell	CL_0009116	EpCAM							Experiment	23768049	Profiling of normal and malignant breast tissue show CD44high/CD24low phenotype as a predominant stem/progenitor marker when used in combination with Ep-CAM/CD49f markers.	BMC cancer	2013
Human	Breast	Breast	UBERON_0000310	Normal	Normal cell	Luminal progenitor cell	CL_0009116	CD49f	ITGA6	3655	protein_coding	integrin subunit alpha 6	P23229		Experiment	23768049	Profiling of normal and malignant breast tissue show CD44high/CD24low phenotype as a predominant stem/progenitor marker when used in combination with Ep-CAM/CD49f markers.	BMC cancer	2013
Human	Breast	Breast	UBERON_0000310	Normal	Normal cell	Luminal progenitor cell	CL_0009116	CD44	CD44	960	protein_coding	CD44 molecule (Indian blood group)	P16070		Experiment	23768049	Profiling of normal and malignant breast tissue show CD44high/CD24low phenotype as a predominant stem/progenitor marker when used in combination with Ep-CAM/CD49f markers.	BMC cancer	2013
Human	Breast	Breast	UBERON_0000310	Normal	Normal cell	Luminal progenitor cell	CL_0009116	CD24	CD24	100133941	protein_coding	CD24 molecule	B6EC88		Experiment	23768049	Profiling of normal and malignant breast tissue show CD44high/CD24low phenotype as a predominant stem/progenitor marker when used in combination with Ep-CAM/CD49f markers.	BMC cancer	2013
Human	Breast	Breast	UBERON_0000310	Normal	Normal cell	Luminal epithelial cell	CL_0002326	SYTL2	SYTL2	54843	protein_coding	synaptotagmin like 2	Q9HCH5		Single-cell sequencing	29795293	Profiling human breast epithelial cells using single cell RNA sequencing identifies cell diversity.	Nature communications	2018
Human	Breast	Breast	UBERON_0000310	Normal	Normal cell	Luminal progenitor cell	CL_0009116	SLPI	SLPI	6590	protein_coding	secretory leukocyte peptidase inhibitor	P03973		Single-cell sequencing	29795293	Profiling human breast epithelial cells using single cell RNA sequencing identifies cell diversity.	Nature communications	2018
Human	Breast	Breast	UBERON_0000310	Normal	Normal cell	Basal epithelial cell	CL_0002327	TP63	TP63	8626	protein_coding	tumor protein p63	Q9H3D4		Single-cell sequencing	29795293	Profiling human breast epithelial cells using single cell RNA sequencing identifies cell diversity.	Nature communications	2018
Human	Breast	Breast	UBERON_0000310	Normal	Normal cell	Basal epithelial cell	CL_0002327	MYLK	MYLK	4638	protein_coding	myosin light chain kinase	Q05B97		Single-cell sequencing	29795293	Profiling human breast epithelial cells using single cell RNA sequencing identifies cell diversity.	Nature communications	2018
Human	Breast	Breast	UBERON_0000310	Normal	Normal cell	Basal epithelial cell	CL_0002327	ACTA2	ACTA2	59	protein_coding	actin alpha 2, smooth muscle	D2JYH4		Single-cell sequencing	29795293	Profiling human breast epithelial cells using single cell RNA sequencing identifies cell diversity.	Nature communications	2018
Human	Breast	Breast	UBERON_0000310	Normal	Normal cell	Luminal progenitor cell	CL_0009116	PROM1	PROM1	8842	protein_coding	prominin 1	A0A0A0N0M1		Single-cell sequencing	29795293	Profiling human breast epithelial cells using single cell RNA sequencing identifies cell diversity.	Nature communications	2018
Human	Breast	Breast	UBERON_0000310	Normal	Normal cell	Basal epithelial cell	CL_0002327	KRT14	KRT14	3861	protein_coding	keratin 14	P02533		Single-cell sequencing	29795293	Profiling human breast epithelial cells using single cell RNA sequencing identifies cell diversity.	Nature communications	2018
Human	Breast	Breast	UBERON_0000310	Normal	Normal cell	Luminal epithelial cell	CL_0002326	ANKRD30A	ANKRD30A	91074	protein_coding	ankyrin repeat domain 30A	Q9BXX3		Single-cell sequencing	29795293	Profiling human breast epithelial cells using single cell RNA sequencing identifies cell diversity.	Nature communications	2018
Human	Breast	Breast	UBERON_0000310	Normal	Normal cell	Basal epithelial cell	CL_0002327	KRT5	KRT5	3852	protein_coding	keratin 5	P13647		Single-cell sequencing	29795293	Profiling human breast epithelial cells using single cell RNA sequencing identifies cell diversity.	Nature communications	2018
Human	Breast	Breast	UBERON_0000310	Normal	Normal cell	Luminal progenitor cell	CL_0009116	KRT19	KRT19	3880	protein_coding	keratin 19	P08727		Single-cell sequencing	29795293	Profiling human breast epithelial cells using single cell RNA sequencing identifies cell diversity.	Nature communications	2018
Human	Breast	Breast	UBERON_0000310	Breast Cancer	Cancer cell	Luminal progenitor cell	CL_0009116	CK5	KRT5	3852	protein_coding	keratin 5	P13647	None	Experiment	31988452	Cytokeratin 5 alters β-catenin dynamics in breast cancer cells	Oncogene	2020
Human	Breast	Breast	UBERON_0000310	Breast Cancer	Cancer cell	Luminal progenitor cell	CL_0009116	KIT	KIT	3815	protein_coding	KIT proto-oncogene, receptor tyrosine kinase	A0A024RDA0	Single-cell sequencing	Experiment	33727227	Single-Cell RNA Sequencing Reveals the Cellular Origin and Evolution of Breast Cancer in BRCA1 Mutation Carriers	Cancer research	2021
Human	Breast	Breast	UBERON_0000310	Breast Cancer	Cancer cell	Luminal progenitor cell	CL_0009116	ALDH1A3	ALDH1A3	220	protein_coding	aldehyde dehydrogenase 1 family member A3	A0A024RC95	Single-cell sequencing	Experiment	33727227	Single-Cell RNA Sequencing Reveals the Cellular Origin and Evolution of Breast Cancer in BRCA1 Mutation Carriers	Cancer research	2021
Human	Breast	Breast	UBERON_0000310	Breast Cancer	Cancer cell	Luminal progenitor cell	CL_0009116	GABRP	GABRP	2568	protein_coding	gamma-aminobutyric acid type A receptor subunit pi	B4DTP4	Single-cell sequencing	Experiment	33727227	Single-Cell RNA Sequencing Reveals the Cellular Origin and Evolution of Breast Cancer in BRCA1 Mutation Carriers	Cancer research	2021
Human	Breast	Breast	UBERON_0000310	Normal	Normal cell	Luminal progenitor cell	CL_0009116	KIT	KIT	3815	protein_coding	KIT proto-oncogene, receptor tyrosine kinase	A0A024RDA0	10x Chromium	Experiment	33950524	A single-cell RNA expression atlas of normal, preneoplastic and tumorigenic states in the human breast	The EMBO journal	2021
Human	Breast	Breast	UBERON_0000310	Normal	Normal cell	Luminal progenitor cell	CL_0009116	TNFRSF11A	TNFRSF11A	8792	protein_coding	TNF receptor superfamily member 11a	Q9Y6Q6	10x Chromium	Experiment	33950524	A single-cell RNA expression atlas of normal, preneoplastic and tumorigenic states in the human breast	The EMBO journal	2021
Human	Breast	Breast	UBERON_0000310	Breast Cancer	Cancer cell	Luminal epithelial cell	CL_0002237	MKI67	MKI67	4288	protein_coding	marker of proliferation Ki-67	P46013	Single-cell sequencing	Review	34965952	Differential Survival and Therapy Benefit of Patients with Breast Cancer Are Characterized by Distinct Epithelial and Immune Cell Microenvironments	Clinical cancer research : an official journal of the American Association for	2021
Human	Breast	Breast	UBERON_0000310	Breast Cancer	Cancer cell	Luminal epithelial cell	CL_0002237	KRT15	KRT15	3866	protein_coding	keratin 15	B3KVF5	Single-cell sequencing	Review	34965952	Differential Survival and Therapy Benefit of Patients with Breast Cancer Are Characterized by Distinct Epithelial and Immune Cell Microenvironments	Clinical cancer research : an official journal of the American Association for	2021
Human	Breast	Breast	UBERON_0000310	Breast Cancer	Cancer cell	Luminal epithelial cell	CL_0002237	KRT23	KRT23	25984	protein_coding	keratin 23	Q9C075	Single-cell sequencing	Review	34965952	Differential Survival and Therapy Benefit of Patients with Breast Cancer Are Characterized by Distinct Epithelial and Immune Cell Microenvironments	Clinical cancer research : an official journal of the American Association for	2021
Human	Breast	Breast	UBERON_0000310	Breast Cancer	Cancer cell	Luminal epithelial cell	CL_0002237	KRT81	KRT81	3887	protein_coding	keratin 81	Q14533	Single-cell sequencing	Review	34965952	Differential Survival and Therapy Benefit of Patients with Breast Cancer Are Characterized by Distinct Epithelial and Immune Cell Microenvironments	Clinical cancer research : an official journal of the American Association for	2021
Human	Breast	Breast	UBERON_0000310	Breast Cancer	Cancer cell	Luminal epithelial cell	CL_0002237	ESR1	ESR1	2099	protein_coding	estrogen receptor 1	G4XH65	Single-cell sequencing	Review	34965952	Differential Survival and Therapy Benefit of Patients with Breast Cancer Are Characterized by Distinct Epithelial and Immune Cell Microenvironments	Clinical cancer research : an official journal of the American Association for	2021
Human	Breast	Breast	UBERON_0000310	Breast Cancer	Cancer cell	Luminal epithelial cell	CL_0002237	EPCAM	EPCAM	4072	protein_coding	epithelial cell adhesion molecule	P16422	Single-cell sequencing	Review	34965952	Differential Survival and Therapy Benefit of Patients with Breast Cancer Are Characterized by Distinct Epithelial and Immune Cell Microenvironments	Clinical cancer research : an official journal of the American Association for	2021
Human	Breast	Breast	UBERON_0000310	Breast Cancer	Cancer cell	Luminal epithelial cell	CL_0002237	CD24	CD24	100133941	protein_coding	CD24 molecule	B6EC88	Single-cell sequencing	Review	34965952	Differential Survival and Therapy Benefit of Patients with Breast Cancer Are Characterized by Distinct Epithelial and Immune Cell Microenvironments	Clinical cancer research : an official journal of the American Association for	2021
Human	Breast	Breast	UBERON_0000310	Breast Cancer	Cancer cell	Luminal epithelial cell	CL_0002237	MUC1	MUC1	4582	protein_coding	mucin 1, cell surface associated	P15941	Single-cell sequencing	Review	34965952	Differential Survival and Therapy Benefit of Patients with Breast Cancer Are Characterized by Distinct Epithelial and Immune Cell Microenvironments	Clinical cancer research : an official journal of the American Association for	2021
Human	Breast	Breast	UBERON_0000310	Breast Cancer	Cancer cell	Luminal epithelial cell	CL_0002237	ERBB2	ERBB2	2064	protein_coding	erb-b2 receptor tyrosine kinase 2	P04626	Single-cell sequencing	Review	34965952	Differential Survival and Therapy Benefit of Patients with Breast Cancer Are Characterized by Distinct Epithelial and Immune Cell Microenvironments	Clinical cancer research : an official journal of the American Association for	2021
Human	Breast	Breast	UBERON_0000310	Breast Cancer	Cancer cell	Luminal epithelial cell	CL_0002237	AR	AR	231	protein_coding	aldo-keto reductase family 1 member B	A0A024R7A8	Single-cell sequencing	Review	34965952	Differential Survival and Therapy Benefit of Patients with Breast Cancer Are Characterized by Distinct Epithelial and Immune Cell Microenvironments	Clinical cancer research : an official journal of the American Association for	2021
Human	Breast	Breast	UBERON_0000310	Breast Cancer	Cancer cell	Luminal epithelial cell	CL_0002237	CDH1	CDH1	51343	protein_coding	fizzy and cell division cycle 20 related 1	Q9UM11	Single-cell sequencing	Review	34965952	Differential Survival and Therapy Benefit of Patients with Breast Cancer Are Characterized by Distinct Epithelial and Immune Cell Microenvironments	Clinical cancer research : an official journal of the American Association for	2021
Human	Breast	Breast	UBERON_0000310	Breast Cancer	Cancer cell	Luminal epithelial cell	CL_0002237	CD44	CD44	960	protein_coding	CD44 molecule (Indian blood group)	P16070	Single-cell sequencing	Review	34965952	Differential Survival and Therapy Benefit of Patients with Breast Cancer Are Characterized by Distinct Epithelial and Immune Cell Microenvironments	Clinical cancer research : an official journal of the American Association for	2021
Human	Breast	Breast	UBERON_0000310	Breast Cancer	Cancer cell	Luminal epithelial cell	CL_0002237	PGR	PGR	5241	protein_coding	progesterone receptor	P06401	Single-cell sequencing	Review	34965952	Differential Survival and Therapy Benefit of Patients with Breast Cancer Are Characterized by Distinct Epithelial and Immune Cell Microenvironments	Clinical cancer research : an official journal of the American Association for	2021
Human	Breast	Breast	UBERON_0000310	Breast Cancer	Cancer cell	Luminal progenitor cell	CL_0009116	EZH2	EZH2	2146	protein_coding	enhancer of zeste 2 polycomb repressive complex 2 subunit	Q15910	snRNA-seq	Experiment	35241110	Single-cell and spatially resolved analysis uncovers cell heterogeneity of breast cancer	Journal of hematology & oncology	2022

## Sheet: Sheet3
Sheet 3: The list of 300 Chemoresistant Genes.
RD Genes
ABHD14B
ABLIM1
ACADM
ACAT2
ACTN4
AGPAT9
AHSA2
AIMP2
ANKRD36
ANKS1A
ANO8
ANPEP
APBA1
APEH
APH1A
ARGLU1
ARHGEF35
ARMC10
ARMCX3
ATF5
ATN1
B3GNT1
BAG2
BBC3
BCL2L11
BCL2L2-PABPN1
BRPF3
BST2
C11orf2
C11orf57
C1orf115
C1orf21
C1orf226
C22orf32
C2orf88
C5orf4
C6orf120
C7orf41
CA2
CA5B
CACHD1
CALML5
CASP14
CCDC14
CCL28
CCL8
CCNDBP1
CD276
CD302
CDC40
CDC7
CDH5
CDK7
CGNL1
CHDH
CLCN3
CLDN8
CLK2
CLSTN1
COBL
COL17A1
COL18A1
COL21A1
COL4A2
COPS4
CPB1
CPOX
CRABP1
CRLF1
CSRNP3
CTDSPL
CTNNBIP1
CX3CR1
DCD
DCP2
DCX
DDAH2
DENND1B
DLG5
DLK1
DMAP1
DSCR6
DSTYK
DTNA
DUSP7
E2F5
EFEMP2
EFS
EGF
EGFR
EIF2C3
EIF5AL1
EPB41L4A-AS1
EPHB3
EPHX2
EPS8L1
ESAM
ESM1
ESRP2
ESRRA
ETNK1
ETV6
EXOSC8
FADD
FADS2
FAM102A
FAM117B
FAM166A
FAM200B
FAM3B
FAM59A
FAM5C
FLJ41200
FMO2
FOLR1
FRG1B
FUS
GBP2
GDAP1
GDAP2
GGT6
GJA9-MYCBP
GNB4
GNPTG
GSTA1
HDAC3
HDAC7
HDHD2
HERC1
HIST2H2BC
HIST2H3A
HIST2H3C
HIVEP3
HOXA1
HOXC4
ID1
ID3
IL6ST
INHBA
INTU
IQGAP2
IRF2BPL
IRX1
KBTBD12
KCTD14
KDM2A
KDR
KHSRP
KIAA0930
KIAA1522
KIAA1671
KIF16B
KLK11
KRT16
KRT6A
LAMB3
LARP1
LARS
LETMD1
LOC100289019
LOC100506548
LOC400027
LOC642846
LOC643387
LOC643650
LOC647012
LOC728463
LOXL2
LPGAT1
LRIG1
LRRC37A4
LY75
MAD2L1BP
MAP3K1
MAPT
MAVS
MCCC2
MDM4
ME2
MKKS
MPST
MSH3
MSH6
MYO5C
MYO9A
N4BP2L2
NAALADL2
NAV2
NCALD
NDUFA6
NEDD4L
NEIL3
NES
NFIC
NLN
NPNT
NUMB
NUP93
OBFC2A
OR51B4
PCDHB16
PCYOX1
PFKFB3
PI4KAP2
PI4KB
PIGH
PLA2R1
PLAC8
PLEKHH1
PLK1
PNRC1
PPFIA2
PPL
PPM1B
PPP1R3B
PPP1R7
PPP3R1
PRMT1
PRODH
PROL1
PRRC2C
PTCHD1
PTGES2
PTK7
PTPRJ
PXMP4
PYGB
RAB3D
RAF1
RAI1
RBM8A
RFC4
RHOD
RNF126
RNF19B
RPL4
RPS26P11
RRP7B
RSL1D1
RSPO1
S100A2
S100A7
SACS
SAMD11
SETD6
SF3A1
SHROOM3
SLC11A2
SLC13A2
SLC25A33
SLC28A3
SLC34A2
SLC41A2
SLC5A1
SLC6A8
SORL1
SOX10
SOX18
SP100
SPATA6
SPDYE1
SPDYE5
SPDYE6
SPDYE8P
STAT5A
STC1
STRN4
SYNE2
TCF25
TFCP2L1
TGFA
TKT
TMED10
TMEM109
TMEM159
TMEM18
TRIM59
TRIP6
TSHZ2
TTC19
TTL
TXLNG
USP18
VPS25
WDR1
WDR19
WDR36
WDR5B
WDR85
WIPI1
WWC1
ZFP36L2
ZG16B
ZNF248
ZNF30
ZNF320
ZNF33B
ZNF395
ZNF667
ZNF91

## Sheet: Sheet4
Sheet 4: Cell Line Classification.
Cell Line	Subtype	Response
MB-453	LAR	pCR
MB-468	BL1	pCR
MB-231	M	pCR
HCC-1806	BL2	RD
HCC-70	BL1	RD
CAL-85	BL2	RD

## Sheet: Sheet5
Sheet 5: Sequences of siRNAs used in this study.
LP_149654
G-CUSTOM-852106
Plate	Pool Catalog Number	Duplex Catalog Number	Gene Symbol	GENE ID	Gene Accession	GI Number	Sequence
Plate 1	L-004110-00	J-004110-13	FOSL2	2355	NM_005253	44680151	GGCCCAGUGUGCAAGAUUA
Plate 1	L-004110-00	J-004110-14	FOSL2	2355	NM_005253	44680151	CAGAAAUUCCGGGUAGAUA
Plate 1	L-004110-00	J-004110-15	FOSL2	2355	NM_005253	44680151	CCACUCUGCUGGCUCUGUA
Plate 1	L-004110-00	J-004110-16	FOSL2	2355	NM_005253	44680151	ACACAUGGCCCUCCCAAGA
Plate 1	L-004110-00	J-004110-13	FOSL2	2355	NM_005253	44680151	GGCCCAGUGUGCAAGAUUA
Plate 1	L-004110-00	J-004110-14	FOSL2	2355	NM_005253	44680151	CAGAAAUUCCGGGUAGAUA
Plate 1	L-004110-00	J-004110-15	FOSL2	2355	NM_005253	44680151	CCACUCUGCUGGCUCUGUA
Plate 1	L-004110-00	J-004110-16	FOSL2	2355	NM_005253	44680151	ACACAUGGCCCUCCCAAGA
Plate 1	L-004110-00	J-004110-13	FOSL2	2355	NM_005253	44680151	GGCCCAGUGUGCAAGAUUA
Plate 1	L-004110-00	J-004110-14	FOSL2	2355	NM_005253	44680151	CAGAAAUUCCGGGUAGAUA
Plate 1	L-004110-00	J-004110-15	FOSL2	2355	NM_005253	44680151	CCACUCUGCUGGCUCUGUA
Plate 1	L-004110-00	J-004110-16	FOSL2	2355	NM_005253	44680151	ACACAUGGCCCUCCCAAGA
Plate 1	L-026959-00	J-026959-05	SP1	6667	NM_138473	38372900	GCCAAUAGCUACUCAACUA
Plate 1	L-026959-00	J-026959-06	SP1	6667	NM_138473	38372900	GAAGGGAGGCCCAGGUGUA
Plate 1	L-026959-00	J-026959-07	SP1	6667	NM_138473	38372900	GGGCAGACCUUUACAACUC
Plate 1	L-026959-00	J-026959-08	SP1	6667	NM_138473	38372900	CUACAGAGGCACAAACGUA
Plate 1	L-026959-00	J-026959-05	SP1	6667	NM_138473	38372900	GCCAAUAGCUACUCAACUA
Plate 1	L-026959-00	J-026959-06	SP1	6667	NM_138473	38372900	GAAGGGAGGCCCAGGUGUA
Plate 1	L-026959-00	J-026959-07	SP1	6667	NM_138473	38372900	GGGCAGACCUUUACAACUC
Plate 1	L-026959-00	J-026959-08	SP1	6667	NM_138473	38372900	CUACAGAGGCACAAACGUA
Plate 1	L-026959-00	J-026959-05	SP1	6667	NM_138473	38372900	GCCAAUAGCUACUCAACUA
Plate 1	L-026959-00	J-026959-06	SP1	6667	NM_138473	38372900	GAAGGGAGGCCCAGGUGUA
Plate 1	L-026959-00	J-026959-07	SP1	6667	NM_138473	38372900	GGGCAGACCUUUACAACUC
Plate 1	L-026959-00	J-026959-08	SP1	6667	NM_138473	38372900	CUACAGAGGCACAAACGUA
Plate 1	L-003544-00	J-003544-07	STAT3	6774	NM_213662	47458819	GAGAUUGACCAGCAGUAUA
Plate 1	L-003544-00	J-003544-08	STAT3	6774	NM_213662	47458819	CAACAUGUCAUUUGCUGAA
Plate 1	L-003544-00	J-003544-09	STAT3	6774	NM_213662	47458819	CCAACAAUCCCAAGAAUGU
Plate 1	L-003544-00	J-003544-10	STAT3	6774	NM_213662	47458819	CAACAGAUUGCCUGCAUUG
Plate 1	L-003544-00	J-003544-07	STAT3	6774	NM_213662	47458819	GAGAUUGACCAGCAGUAUA
Plate 1	L-003544-00	J-003544-08	STAT3	6774	NM_213662	47458819	CAACAUGUCAUUUGCUGAA
Plate 1	L-003544-00	J-003544-09	STAT3	6774	NM_213662	47458819	CCAACAAUCCCAAGAAUGU
Plate 1	L-003544-00	J-003544-10	STAT3	6774	NM_213662	47458819	CAACAGAUUGCCUGCAUUG
Plate 1	L-003544-00	J-003544-07	STAT3	6774	NM_213662	47458819	GAGAUUGACCAGCAGUAUA
Plate 1	L-003544-00	J-003544-08	STAT3	6774	NM_213662	47458819	CAACAUGUCAUUUGCUGAA
Plate 1	L-003544-00	J-003544-09	STAT3	6774	NM_213662	47458819	CCAACAAUCCCAAGAAUGU
Plate 1	L-003544-00	J-003544-10	STAT3	6774	NM_213662	47458819	CAACAGAUUGCCUGCAUUG
Plate 1	L-003816-00	J-003816-05	TCF7L2	6934	NM_030756	13540470	CAGCGAAUGUUUCCUAAAU
Plate 1	L-003816-00	J-003816-06	TCF7L2	6934	NM_030756	13540470	CGAGACAAAUCCCGGGAAA
Plate 1	L-003816-00	J-003816-07	TCF7L2	6934	NM_030756	13540470	ACACUUACCAGCCGACGUA
Plate 1	L-003816-00	J-003816-08	TCF7L2	6934	NM_030756	13540470	GAUGUCGGCUCACUCCAUA
Plate 1	L-003816-00	J-003816-05	TCF7L2	6934	NM_030756	13540470	CAGCGAAUGUUUCCUAAAU
Plate 1	L-003816-00	J-003816-06	TCF7L2	6934	NM_030756	13540470	CGAGACAAAUCCCGGGAAA
Plate 1	L-003816-00	J-003816-07	TCF7L2	6934	NM_030756	13540470	ACACUUACCAGCCGACGUA
Plate 1	L-003816-00	J-003816-08	TCF7L2	6934	NM_030756	13540470	GAUGUCGGCUCACUCCAUA
Plate 1	L-003816-00	J-003816-05	TCF7L2	6934	NM_030756	13540470	CAGCGAAUGUUUCCUAAAU
Plate 1	L-003816-00	J-003816-06	TCF7L2	6934	NM_030756	13540470	CGAGACAAAUCCCGGGAAA
Plate 1	L-003816-00	J-003816-07	TCF7L2	6934	NM_030756	13540470	ACACUUACCAGCCGACGUA
Plate 1	L-003816-00	J-003816-08	TCF7L2	6934	NM_030756	13540470	GAUGUCGGCUCACUCCAUA
Plate 1	L-006348-02	J-006348-06	TFAP2A	7020	NM_003220	109389359	GUAUUAACAUCCCAGAUCA
Plate 1	L-006348-02	J-006348-07	TFAP2A	7020	NM_003220	109389359	CGUAAAGCUGCCAACGUUA
Plate 1	L-006348-02	J-006348-08	TFAP2A	7020	NM_003220	109389359	CCACCUAGCCAGGGACUUU
Plate 1	L-006348-02	J-006348-09	TFAP2A	7020	NM_003220	109389359	UAACAAGGACAACCUCUUC
Plate 1	L-006348-02	J-006348-06	TFAP2A	7020	NM_003220	109389359	GUAUUAACAUCCCAGAUCA
Plate 1	L-006348-02	J-006348-07	TFAP2A	7020	NM_003220	109389359	CGUAAAGCUGCCAACGUUA
Plate 1	L-006348-02	J-006348-08	TFAP2A	7020	NM_003220	109389359	CCACCUAGCCAGGGACUUU
Plate 1	L-006348-02	J-006348-09	TFAP2A	7020	NM_003220	109389359	UAACAAGGACAACCUCUUC
Plate 1	L-006348-02	J-006348-06	TFAP2A	7020	NM_003220	109389359	GUAUUAACAUCCCAGAUCA
Plate 1	L-006348-02	J-006348-07	TFAP2A	7020	NM_003220	109389359	CGUAAAGCUGCCAACGUUA
Plate 1	L-006348-02	J-006348-08	TFAP2A	7020	NM_003220	109389359	CCACCUAGCCAGGGACUUU
Plate 1	L-006348-02	J-006348-09	TFAP2A	7020	NM_003220	109389359	UAACAAGGACAACCUCUUC
Plate 1	L-005238-00	J-005238-05	TFAP2C	7022	NM_003222	39812473	CCGAUAAUGUCAAGUACGA
Plate 1	L-005238-00	J-005238-06	TFAP2C	7022	NM_003222	39812473	ACACUGGAGUCGCCGAAUA
Plate 1	L-005238-00	J-005238-07	TFAP2C	7022	NM_003222	39812473	GUAAACCAGUGGCAGAAUA
Plate 1	L-005238-00	J-005238-08	TFAP2C	7022	NM_003222	39812473	GGACAAGAUUGGGUUGAAU
Plate 1	L-005238-00	J-005238-05	TFAP2C	7022	NM_003222	39812473	CCGAUAAUGUCAAGUACGA
Plate 1	L-005238-00	J-005238-06	TFAP2C	7022	NM_003222	39812473	ACACUGGAGUCGCCGAAUA
Plate 1	L-005238-00	J-005238-07	TFAP2C	7022	NM_003222	39812473	GUAAACCAGUGGCAGAAUA
Plate 1	L-005238-00	J-005238-08	TFAP2C	7022	NM_003222	39812473	GGACAAGAUUGGGUUGAAU
Plate 1	L-005238-00	J-005238-05	TFAP2C	7022	NM_003222	39812473	CCGAUAAUGUCAAGUACGA
Plate 1	L-005238-00	J-005238-06	TFAP2C	7022	NM_003222	39812473	ACACUGGAGUCGCCGAAUA
Plate 1	L-005238-00	J-005238-07	TFAP2C	7022	NM_003222	39812473	GUAAACCAGUGGCAGAAUA
Plate 1	L-005238-00	J-005238-08	TFAP2C	7022	NM_003222	39812473	GGACAAGAUUGGGUUGAAU

## Sheet: Sheet6
Sheet 6: Sequences of primers used in this study.
Name	Sequence	Scale	Purification
VTQUB 580_CRIM1_FP	GAATGTAACACCATTCGAACCT	25nm	STD
VTQUB 581_CRIM1_RP	GCAATCTGGCTTCTCTTCTTC	25nm	STD
VTQUB 584_RAB3D_FP	GCAGATCAGAACTTCGACTATATG	25nm	STD
VTQUB 585_RAB3D_RP	TATCGGAACAGGAAGGAAGTC	25nm	STD
VTQUB 588_PIK3R1_FP	GGTCTGGAATGTTCAACTCTATAC	25nm	STD
VTQUB 589_PIK3R1_RP	GAGGGTGTATCACAATCAAGAAG	25nm	STD
VTQUB 590_NES_FP	GGTAGAGAAAGAAACAGCCATAG	25nm	STD
VTQUB 591_NES_RP	CCTGGATTTCCTTCCTGTTTAG	25nm	STD
VTQUB 594_PDK3_FP	CTGGCTAACACAATGAGAGAAG	25nm	STD
VTQUB 595_PDK3_RP	CTCTGCATATACCAACTCTGAAC	25nm	STD
VTQUB 598_COL1A2_FP	CTCAGACCCAAGGACTATGAA	25nm	STD
VTQUB 599_COL1A2_RP	AGAGCCTTCAGGAGTAAGAAG	25nm	STD
VTQUB 600_ANO1_FP	ATGGAGACTACAACGGTGAAA	25nm	STD
VTQUB 601_ANO1_RP	GTCGATGGGCTGGTACTTATAG	25nm	STD
VTQUB 602_ERRFI1_FP	CAGGAGATCAGAGTCCCATTAAA	25nm	STD
VTQUB 603_ERRFI1_RP	CTCCAGTAGGTCTTCCTCATATTC	25nm	STD
VTQUB 604_NT5C2_FP	GTATCGTCGAGAAGCCTATCA	25nm	STD
VTQUB 605_NT5C2_RP	CACAGCAAGGGTATAATCCATATC	25nm	STD
VTQUB 606_PDLIM5_FP	CCCAGGCAAATGTAAGAATAGG	25nm	STD
VTQUB 607_PDLIM5_RP	CTTATTCTGGGCTTCAAGATGAG	25nm	STD
VTQUB 608_FHL2_FP	GTGACTGCAAGGACTTGTCTTA	25nm	STD
VTQUB 609_FHL2_RP	CTTGTCCACCAGTGAGTTTCT	25nm	STD
VTQUB 552_CTCF_FP	GGGCTTGAGAGCTGGGTTCTATT	25nm	STD
VTQUB 553_CTCF_RP	CTTCGACTGCATCACCTTCCATT	25nm	STD
VT QUB 498_EGFR_FP	CTTGAGGATCTTGAAGGAAACTG	25nm	STD
VT QUB 499_EGFR_RP	GGATCCAGAGTCCCTTATACAC	25nm	STD
VT QUB 490_RAI1_FP	TTTCGAGAAAGGTGTGGTTTC	25nm	STD
VT QUB 491_RAI1_RP	GTAATTCTCTAGGCGTGATGTTT	25nm	STD
VTQUB_536_MYLK_FP	GAAGTTTCCGGGATTCCAAAG	25nm	STD
VTQUB 537_MYLK_RP	GGAGCCAGCATCTTCATAAAC	25nm	STD
