# Supplementary material for: Decoding gene regulatory circuitry underlying TNBC chemoresistance reveals biomarkers for therapy response and therapeutic targets
Source: NPJ Precis Oncol. 2024 Mar 12;8:64. doi: 10.1038/s41698-024-00529-6 (PMC10933292; doi:10.1038/s41698-024-00529-6)
Supplement: Supplementary file 3 — Supplementary Data 2 [file 41698_2024_529_MOESM3_ESM.xlsx]

## Sheet: Sheet1
Regulons identified in the SCENIC analysis.
Regulon	CellType			Regulon	CellType
ACAA1(+)	Chemoresistant			ALX1(+)	Chemosensitive
AHRR(+)	Chemoresistant			ALX3(+)	Chemosensitive
ALX4(+)	Chemoresistant			ANXA1(+)	Chemosensitive
ARX(+)	Chemoresistant			AR(+)	Chemosensitive
ATF2(+)	Chemoresistant			ARID3A(+)	Chemosensitive
ATF3(+)	Chemoresistant			ARNTL(+)	Chemosensitive
ATF4(+)	Chemoresistant			ATF1(+)	Chemosensitive
ATF5(+)	Chemoresistant			ATF7(+)	Chemosensitive
ATF6(+)	Chemoresistant			ATOH7(+)	Chemosensitive
ATF6B(+)	Chemoresistant			BACH2(+)	Chemosensitive
ATOH8(+)	Chemoresistant			BATF3(+)	Chemosensitive
BACH1(+)	Chemoresistant			BCL6(+)	Chemosensitive
BARHL2(+)	Chemoresistant			BHLHE22(+)	Chemosensitive
BARX1(+)	Chemoresistant			BHLHE40(+)	Chemosensitive
BATF(+)	Chemoresistant			BRCA1(+)	Chemosensitive
BCL11A(+)	Chemoresistant			BRF1(+)	Chemosensitive
BCL3(+)	Chemoresistant			CBFB(+)	Chemosensitive
BCL6B(+)	Chemoresistant			CDX1(+)	Chemosensitive
BCLAF1(+)	Chemoresistant			CEBPG(+)	Chemosensitive
BDP1(+)	Chemoresistant			CEBPZ(+)	Chemosensitive
BRF2(+)	Chemoresistant			CREB1(+)	Chemosensitive
CDX2(+)	Chemoresistant			CREB5(+)	Chemosensitive
CEBPB(+)	Chemoresistant			CTCF(+)	Chemosensitive
CEBPD(+)	Chemoresistant			CTCFL(+)	Chemosensitive
CHD1(+)	Chemoresistant			DLX4(+)	Chemosensitive
CREB3(+)	Chemoresistant			DLX5(+)	Chemosensitive
CREB3L1(+)	Chemoresistant			DMRT1(+)	Chemosensitive
CREB3L4(+)	Chemoresistant			DMRT2(+)	Chemosensitive
CREM(+)	Chemoresistant			DMRTA1(+)	Chemosensitive
CRX(+)	Chemoresistant			DNMT3A(+)	Chemosensitive
CUX1(+)	Chemoresistant			DUX4(+)	Chemosensitive
DBX2(+)	Chemoresistant			E2F6(+)	Chemosensitive
DDX20(+)	Chemoresistant			E2F8(+)	Chemosensitive
DLX1(+)	Chemoresistant			EBF1(+)	Chemosensitive
DLX6(+)	Chemoresistant			EGR1(+)	Chemosensitive
DMBX1(+)	Chemoresistant			EGR2(+)	Chemosensitive
E2F1(+)	Chemoresistant			EGR3(+)	Chemosensitive
E2F3(+)	Chemoresistant			EHF(+)	Chemosensitive
E2F4(+)	Chemoresistant			ELF1(+)	Chemosensitive
E2F7(+)	Chemoresistant			ELF3(+)	Chemosensitive
E4F1(+)	Chemoresistant			ELF4(+)	Chemosensitive
EGR4(+)	Chemoresistant			ELK3(+)	Chemosensitive
ELF2(+)	Chemoresistant			ELK4(+)	Chemosensitive
ELF5(+)	Chemoresistant			EMX2(+)	Chemosensitive
ELK1(+)	Chemoresistant			EN2(+)	Chemosensitive
EN1(+)	Chemoresistant			EOMES(+)	Chemosensitive
EP300(+)	Chemoresistant			ESR1(+)	Chemosensitive
ERF(+)	Chemoresistant			ESR2(+)	Chemosensitive
ESRRA(+)	Chemoresistant			ETS1(+)	Chemosensitive
ESRRB(+)	Chemoresistant			ETV1(+)	Chemosensitive
ESRRG(+)	Chemoresistant			ETV2(+)	Chemosensitive
ESX1(+)	Chemoresistant			ETV4(+)	Chemosensitive
ETS2(+)	Chemoresistant			ETV6(+)	Chemosensitive
ETV3(+)	Chemoresistant			FLI1(+)	Chemosensitive
ETV3L(+)	Chemoresistant			FOS(+)	Chemosensitive
ETV5(+)	Chemoresistant			FOSL1(+)	Chemosensitive
ETV7(+)	Chemoresistant			FOXC1(+)	Chemosensitive
EZH2(+)	Chemoresistant			FOXD3(+)	Chemosensitive
FOSB(+)	Chemoresistant			FOXJ2(+)	Chemosensitive
FOSL2(+)	Chemoresistant			FOXN3(+)	Chemosensitive
FOXA1(+)	Chemoresistant			FOXO4(+)	Chemosensitive
FOXD2(+)	Chemoresistant			FOXP1(+)	Chemosensitive
FOXD4L5(+)	Chemoresistant			FOXP4(+)	Chemosensitive
FOXF2(+)	Chemoresistant			FOXQ1(+)	Chemosensitive
FOXI1(+)	Chemoresistant			GABPB1(+)	Chemosensitive
FOXJ3(+)	Chemoresistant			GATA1(+)	Chemosensitive
FOXK1(+)	Chemoresistant			GATA2(+)	Chemosensitive
FOXN2(+)	Chemoresistant			GATA5(+)	Chemosensitive
FOXO1(+)	Chemoresistant			GATA6(+)	Chemosensitive
FOXP2(+)	Chemoresistant			GLI1(+)	Chemosensitive
FOXP3(+)	Chemoresistant			GLI2(+)	Chemosensitive
GABPA(+)	Chemoresistant			GSC(+)	Chemosensitive
GATA3(+)	Chemoresistant			GTF2A2(+)	Chemosensitive
GCM1(+)	Chemoresistant			HES5(+)	Chemosensitive
GFI1(+)	Chemoresistant			HESX1(+)	Chemosensitive
GFI1B(+)	Chemoresistant			HIC1(+)	Chemosensitive
GLIS1(+)	Chemoresistant			HINFP(+)	Chemosensitive
GLIS2(+)	Chemoresistant			HIVEP1(+)	Chemosensitive
GMEB2(+)	Chemoresistant			HIVEP2(+)	Chemosensitive
GRHL2(+)	Chemoresistant			HLF(+)	Chemosensitive
GTF2F1(+)	Chemoresistant			HMGA2(+)	Chemosensitive
HCFC1(+)	Chemoresistant			HMGB1(+)	Chemosensitive
HDAC2(+)	Chemoresistant			HOMEZ(+)	Chemosensitive
HES2(+)	Chemoresistant			HOXA4(+)	Chemosensitive
HES6(+)	Chemoresistant			HOXA5(+)	Chemosensitive
HEY2(+)	Chemoresistant			HOXA7(+)	Chemosensitive
HEYL(+)	Chemoresistant			HOXA9(+)	Chemosensitive
HIC2(+)	Chemoresistant			HOXB13(+)	Chemosensitive
HMBOX1(+)	Chemoresistant			HOXB3(+)	Chemosensitive
HMGB2(+)	Chemoresistant			HOXB4(+)	Chemosensitive
HNF1A(+)	Chemoresistant			HOXB5(+)	Chemosensitive
HNF4G(+)	Chemoresistant			HOXB8(+)	Chemosensitive
HOXA1(+)	Chemoresistant			HOXB9(+)	Chemosensitive
HOXA2(+)	Chemoresistant			HOXC11(+)	Chemosensitive
HOXB2(+)	Chemoresistant			HOXC6(+)	Chemosensitive
HOXB6(+)	Chemoresistant			HOXC9(+)	Chemosensitive
HOXB7(+)	Chemoresistant			HOXD10(+)	Chemosensitive
HOXC8(+)	Chemoresistant			HOXD13(+)	Chemosensitive
HOXD4(+)	Chemoresistant			HOXD3(+)	Chemosensitive
HOXD8(+)	Chemoresistant			HSF1(+)	Chemosensitive
HOXD9(+)	Chemoresistant			HSF2(+)	Chemosensitive
IRF5(+)	Chemoresistant			HSF4(+)	Chemosensitive
IRF6(+)	Chemoresistant			IKZF1(+)	Chemosensitive
IRF9(+)	Chemoresistant			IKZF2(+)	Chemosensitive
JUN(+)	Chemoresistant			IRF1(+)	Chemosensitive
JUNB(+)	Chemoresistant			IRF2(+)	Chemosensitive
KDM4D(+)	Chemoresistant			IRF4(+)	Chemosensitive
KDM5B(+)	Chemoresistant			IRF7(+)	Chemosensitive
KLF12(+)	Chemoresistant			IRF8(+)	Chemosensitive
KLF3(+)	Chemoresistant			JDP2(+)	Chemosensitive
KLF5(+)	Chemoresistant			JUND(+)	Chemosensitive
KLF7(+)	Chemoresistant			KLF1(+)	Chemosensitive
LHX1(+)	Chemoresistant			KLF13(+)	Chemosensitive
LHX2(+)	Chemoresistant			KLF14(+)	Chemosensitive
LHX4(+)	Chemoresistant			KLF15(+)	Chemosensitive
LHX9(+)	Chemoresistant			KLF16(+)	Chemosensitive
MAFB(+)	Chemoresistant			KLF17(+)	Chemosensitive
MAFF(+)	Chemoresistant			KLF2(+)	Chemosensitive
MAFG(+)	Chemoresistant			KLF6(+)	Chemosensitive
MAFK(+)	Chemoresistant			LEF1(+)	Chemosensitive
MAX(+)	Chemoresistant			LMX1B(+)	Chemosensitive
MAZ(+)	Chemoresistant			MAF(+)	Chemosensitive
MESP1(+)	Chemoresistant			MEF2A(+)	Chemosensitive
MKX(+)	Chemoresistant			MEF2D(+)	Chemosensitive
MLX(+)	Chemoresistant			MEIS1(+)	Chemosensitive
MLXIP(+)	Chemoresistant			MEIS2(+)	Chemosensitive
MLXIPL(+)	Chemoresistant			MSX1(+)	Chemosensitive
MNT(+)	Chemoresistant			MTA3(+)	Chemosensitive
MSC(+)	Chemoresistant			MXI1(+)	Chemosensitive
MTHFD1(+)	Chemoresistant			MYBL2(+)	Chemosensitive
MXD1(+)	Chemoresistant			MYC(+)	Chemosensitive
MXD3(+)	Chemoresistant			MYF6(+)	Chemosensitive
MYB(+)	Chemoresistant			MZF1(+)	Chemosensitive
MYBL1(+)	Chemoresistant			NEUROD1(+)	Chemosensitive
NANOG(+)	Chemoresistant			NEUROD2(+)	Chemosensitive
NFATC2(+)	Chemoresistant			NFATC1(+)	Chemosensitive
NFATC3(+)	Chemoresistant			NFE2(+)	Chemosensitive
NFIA(+)	Chemoresistant			NFE2L2(+)	Chemosensitive
NFIB(+)	Chemoresistant			NFE2L3(+)	Chemosensitive
NFIC(+)	Chemoresistant			NFIX(+)	Chemosensitive
NFIL3(+)	Chemoresistant			NFKB1(+)	Chemosensitive
NFYA(+)	Chemoresistant			NFKB2(+)	Chemosensitive
NHLH1(+)	Chemoresistant			NFYB(+)	Chemosensitive
NKX2-5(+)	Chemoresistant			NKX2-3(+)	Chemosensitive
NKX3-1(+)	Chemoresistant			NKX2-8(+)	Chemosensitive
NR1H3(+)	Chemoresistant			NR1D1(+)	Chemosensitive
NR2C2(+)	Chemoresistant			NR1D2(+)	Chemosensitive
NR2F1(+)	Chemoresistant			NR1H2(+)	Chemosensitive
NR2F6(+)	Chemoresistant			NR1I2(+)	Chemosensitive
NR4A1(+)	Chemoresistant			NR2C1(+)	Chemosensitive
ONECUT2(+)	Chemoresistant			NR2E1(+)	Chemosensitive
OVOL1(+)	Chemoresistant			NR2F2(+)	Chemosensitive
PARP1(+)	Chemoresistant			NR3C1(+)	Chemosensitive
PATZ1(+)	Chemoresistant			NR3C2(+)	Chemosensitive
PAX7(+)	Chemoresistant			NR4A2(+)	Chemosensitive
PHOX2A(+)	Chemoresistant			NR5A2(+)	Chemosensitive
PHOX2B(+)	Chemoresistant			NRL(+)	Chemosensitive
PIR(+)	Chemoresistant			ODC1(+)	Chemosensitive
PITX1(+)	Chemoresistant			OTX1(+)	Chemosensitive
PKNOX1(+)	Chemoresistant			OVOL2(+)	Chemosensitive
POLE3(+)	Chemoresistant			PAX2(+)	Chemosensitive
POLR2A(+)	Chemoresistant			PAX5(+)	Chemosensitive
POLR3A(+)	Chemoresistant			PAX8(+)	Chemosensitive
POLR3G(+)	Chemoresistant			PAX9(+)	Chemosensitive
POU1F1(+)	Chemoresistant			PBX1(+)	Chemosensitive
POU3F2(+)	Chemoresistant			PHF8(+)	Chemosensitive
POU5F1B(+)	Chemoresistant			PLAG1(+)	Chemosensitive
PPARA(+)	Chemoresistant			PML(+)	Chemosensitive
PPARD(+)	Chemoresistant			POU2AF1(+)	Chemosensitive
PRDM13(+)	Chemoresistant			POU2F1(+)	Chemosensitive
PRDM5(+)	Chemoresistant			POU2F2(+)	Chemosensitive
PRRX1(+)	Chemoresistant			POU2F3(+)	Chemosensitive
PRRX2(+)	Chemoresistant			POU3F1(+)	Chemosensitive
RAD21(+)	Chemoresistant			POU5F1(+)	Chemosensitive
RARA(+)	Chemoresistant			POU6F1(+)	Chemosensitive
RARG(+)	Chemoresistant			PPARG(+)	Chemosensitive
RCOR1(+)	Chemoresistant			PPARGC1A(+)	Chemosensitive
RELA(+)	Chemoresistant			PRDM1(+)	Chemosensitive
REST(+)	Chemoresistant			PROX2(+)	Chemosensitive
RFX1(+)	Chemoresistant			PURA(+)	Chemosensitive
RFX5(+)	Chemoresistant			RARB(+)	Chemosensitive
RORB(+)	Chemoresistant			RBM22(+)	Chemosensitive
RXRA(+)	Chemoresistant			REL(+)	Chemosensitive
RXRB(+)	Chemoresistant			RELB(+)	Chemosensitive
SALL2(+)	Chemoresistant			RFX3(+)	Chemosensitive
SAP30(+)	Chemoresistant			RORA(+)	Chemosensitive
SCRT1(+)	Chemoresistant			RORC(+)	Chemosensitive
SIN3A(+)	Chemoresistant			RPL6(+)	Chemosensitive
SIX2(+)	Chemoresistant			RREB1(+)	Chemosensitive
SMAD1(+)	Chemoresistant			RUNX1(+)	Chemosensitive
SMARCA1(+)	Chemoresistant			RUNX3(+)	Chemosensitive
SMARCC2(+)	Chemoresistant			SALL1(+)	Chemosensitive
SOX1(+)	Chemoresistant			SHOX(+)	Chemosensitive
SOX11(+)	Chemoresistant			SIX1(+)	Chemosensitive
SOX13(+)	Chemoresistant			SIX3(+)	Chemosensitive
SOX14(+)	Chemoresistant			SMAD4(+)	Chemosensitive
SOX18(+)	Chemoresistant			SMARCA4(+)	Chemosensitive
SOX21(+)	Chemoresistant			SMARCB1(+)	Chemosensitive
SOX7(+)	Chemoresistant			SMARCC1(+)	Chemosensitive
SOX8(+)	Chemoresistant			SMC3(+)	Chemosensitive
SP1(+)	Chemoresistant			SNAI1(+)	Chemosensitive
SP4(+)	Chemoresistant			SNAPC4(+)	Chemosensitive
SPDEF(+)	Chemoresistant			SOX10(+)	Chemosensitive
SREBF1(+)	Chemoresistant			SOX17(+)	Chemosensitive
SREBF2(+)	Chemoresistant			SOX2(+)	Chemosensitive
SRF(+)	Chemoresistant			SOX30(+)	Chemosensitive
STAT2(+)	Chemoresistant			SOX4(+)	Chemosensitive
STAT3(+)	Chemoresistant			SOX5(+)	Chemosensitive
STAT5B(+)	Chemoresistant			SOX6(+)	Chemosensitive
STAT6(+)	Chemoresistant			SOX9(+)	Chemosensitive
TAF1(+)	Chemoresistant			SP2(+)	Chemosensitive
TAF7(+)	Chemoresistant			SP3(+)	Chemosensitive
TBPL1(+)	Chemoresistant			SP6(+)	Chemosensitive
TBX1(+)	Chemoresistant			SPI1(+)	Chemosensitive
TBX3(+)	Chemoresistant			SPIB(+)	Chemosensitive
TBX6(+)	Chemoresistant			SSBP3(+)	Chemosensitive
TCF12(+)	Chemoresistant			STAT1(+)	Chemosensitive
TCF7L1(+)	Chemoresistant			STAT4(+)	Chemosensitive
TEAD1(+)	Chemoresistant			STAT5A(+)	Chemosensitive
TEAD2(+)	Chemoresistant			TAL1(+)	Chemosensitive
TFAP2C(+)	Chemoresistant			TBL1XR1(+)	Chemosensitive
TFE3(+)	Chemoresistant			TBP(+)	Chemosensitive
TIMM44(+)	Chemoresistant			TBR1(+)	Chemosensitive
TRAF4(+)	Chemoresistant			TBX15(+)	Chemosensitive
TRIM28(+)	Chemoresistant			TBX18(+)	Chemosensitive
UBP1(+)	Chemoresistant			TBX2(+)	Chemosensitive
UBTF(+)	Chemoresistant			TBX21(+)	Chemosensitive
USF1(+)	Chemoresistant			TBX4(+)	Chemosensitive
VENTX(+)	Chemoresistant			TCF15(+)	Chemosensitive
WRNIP1(+)	Chemoresistant			TCF21(+)	Chemosensitive
WT1(+)	Chemoresistant			TCF24(+)	Chemosensitive
XG(+)	Chemoresistant			TCF4(+)	Chemosensitive
YY1(+)	Chemoresistant			TCF7(+)	Chemosensitive
YY2(+)	Chemoresistant			TEAD3(+)	Chemosensitive
ZBTB17(+)	Chemoresistant			TEAD4(+)	Chemosensitive
ZBTB33(+)	Chemoresistant			TEF(+)	Chemosensitive
ZBTB40(+)	Chemoresistant			TET1(+)	Chemosensitive
ZFHX3(+)	Chemoresistant			TFCP2(+)	Chemosensitive
ZIC1(+)	Chemoresistant			TFCP2L1(+)	Chemosensitive
ZKSCAN1(+)	Chemoresistant			TFDP1(+)	Chemosensitive
ZMIZ1(+)	Chemoresistant			TFEC(+)	Chemosensitive
ZNF132(+)	Chemoresistant			TFF3(+)	Chemosensitive
ZNF136(+)	Chemoresistant			TGIF1(+)	Chemosensitive
ZNF143(+)	Chemoresistant			THAP1(+)	Chemosensitive
ZNF16(+)	Chemoresistant			THRA(+)	Chemosensitive
ZNF160(+)	Chemoresistant			TLX2(+)	Chemosensitive
ZNF189(+)	Chemoresistant			TLX3(+)	Chemosensitive
ZNF20(+)	Chemoresistant			TP53(+)	Chemosensitive
ZNF200(+)	Chemoresistant			TP73(+)	Chemosensitive
ZNF219(+)	Chemoresistant			TRIM69(+)	Chemosensitive
ZNF233(+)	Chemoresistant			TRPS1(+)	Chemosensitive
ZNF236(+)	Chemoresistant			TWIST1(+)	Chemosensitive
ZNF263(+)	Chemoresistant			UNCX(+)	Chemosensitive
ZNF274(+)	Chemoresistant			USF2(+)	Chemosensitive
ZNF281(+)	Chemoresistant			VAX1(+)	Chemosensitive
ZNF286A(+)	Chemoresistant			VAX2(+)	Chemosensitive
ZNF296(+)	Chemoresistant			XBP1(+)	Chemosensitive
ZNF30(+)	Chemoresistant			XRCC4(+)	Chemosensitive
ZNF317(+)	Chemoresistant			ZBED6(+)	Chemosensitive
ZNF319(+)	Chemoresistant			ZBTB2(+)	Chemosensitive
ZNF35(+)	Chemoresistant			ZBTB32(+)	Chemosensitive
ZNF362(+)	Chemoresistant			ZBTB45(+)	Chemosensitive
ZNF384(+)	Chemoresistant			ZBTB7A(+)	Chemosensitive
ZNF418(+)	Chemoresistant			ZBTB7B(+)	Chemosensitive
ZNF426(+)	Chemoresistant			ZFP2(+)	Chemosensitive
ZNF429(+)	Chemoresistant			ZFP64(+)	Chemosensitive
ZNF43(+)	Chemoresistant			ZIC2(+)	Chemosensitive
ZNF460(+)	Chemoresistant			ZNF121(+)	Chemosensitive
ZNF490(+)	Chemoresistant			ZNF133(+)	Chemosensitive
ZNF513(+)	Chemoresistant			ZNF134(+)	Chemosensitive
ZNF541(+)	Chemoresistant			ZNF148(+)	Chemosensitive
ZNF554(+)	Chemoresistant			ZNF169(+)	Chemosensitive
ZNF560(+)	Chemoresistant			ZNF180(+)	Chemosensitive
ZNF565(+)	Chemoresistant			ZNF208(+)	Chemosensitive
ZNF597(+)	Chemoresistant			ZNF22(+)	Chemosensitive
ZNF607(+)	Chemoresistant			ZNF23(+)	Chemosensitive
ZNF718(+)	Chemoresistant			ZNF232(+)	Chemosensitive
ZNF740(+)	Chemoresistant			ZNF250(+)	Chemosensitive
ZNF749(+)	Chemoresistant			ZNF300(+)	Chemosensitive
ZNF772(+)	Chemoresistant			ZNF335(+)	Chemosensitive
ZNF878(+)	Chemoresistant			ZNF45(+)	Chemosensitive
ZNF91(+)	Chemoresistant			ZNF454(+)	Chemosensitive
ZNF98(+)	Chemoresistant			ZNF471(+)	Chemosensitive
ZSCAN21(+)	Chemoresistant			ZNF564(+)	Chemosensitive
				ZNF583(+)	Chemosensitive
				ZNF586(+)	Chemosensitive
				ZNF669(+)	Chemosensitive
				ZNF674(+)	Chemosensitive
				ZNF69(+)	Chemosensitive
				ZNF691(+)	Chemosensitive
				ZNF697(+)	Chemosensitive
				ZNF787(+)	Chemosensitive
				ZNF8(+)	Chemosensitive
				ZNF831(+)	Chemosensitive
				ZNF846(+)	Chemosensitive
				ZSCAN29(+)	Chemosensitive
				ZXDC(+)	Chemosensitive
